# Supplementary material for: Exploring Effects of Protease Choice and Protease Combinations in Enzymatic Protein Hydrolysis of Poultry By-Products
Source: Molecules. 2021 Aug 31;26(17):5280. doi: 10.3390/molecules26175280 (PMC8434180; doi:10.3390/molecules26175280)
Supplement: Supplementary file 1 [file molecules-26-05280-s001.zip]

Archive with 1 entries (1 files):
- molecules-1314144-supplementary.pdf
